# Supplementary material for: Chronic Exposure to Paraquat Induces Alpha-Synuclein Pathogenic Modifications in Drosophila
Source: Int J Mol Sci. 2021 Oct 27;22(21):11613. doi: 10.3390/ijms222111613 (PMC8584077; doi:10.3390/ijms222111613)
Supplement: Supplementary file 1 [file ijms-22-11613-s001.zip]

Archive with 11 entries (11 files):
- Supplemental Figure1.TIF
- Supplemental Figure2.TIF
- Supplemental Figure3.TIF
- Supplemental legends.pdf
- Supplemental raw data/RawData_Figure2A.TIF
- Supplemental raw data/Rawdata_Figure2C.TIF
- Supplemental raw data/RawData_Figure6.TIF
- Supplemental raw data/RawData_Figure7A.TIF
- Supplemental raw data/RawData_Figure7C.TIF
- Supplemental raw data/RawData_supplemental_Figure1.TIF
- Supplemental raw data/RawData_supplemental_Figure2.TIF
